# Supplementary material for: MERS-CoV Found in Hyalomma dromedarii Ticks Attached to Dromedary Camels at a Livestock Market, United Arab Emirates, 2019
Source: Viruses. 2023 May 30;15(6):1288. doi: 10.3390/v15061288 (PMC10303736; doi:10.3390/v15061288)
Supplement: Supplementary file 1 [file viruses-15-01288-s001.zip]

Archive with 1 entries (1 files):
- viruses-2398637-supplementary.pdf
